# Supplementary material for: Exogenous Jasmonic Acid Alleviates Blast Resistance Reduction Caused by LOX3 Knockout in Rice
Source: Biomolecules. 2023 Jul 31;13(8):1197. doi: 10.3390/biom13081197 (PMC10452216; doi:10.3390/biom13081197)
Supplement: Supplementary file 1 [file biomolecules-13-01197-s001.zip]

Archive with 1 entries (1 files):
- biomolecules-2478080-supplementary.pdf
